# Supplementary material for: A novel hypoxia-associated gene signature for prognosis prediction in head and neck squamous cell carcinoma
Source: BMC Oral Health. 2023 Nov 14;23:864. doi: 10.1186/s12903-023-03489-8 (PMC10647095; doi:10.1186/s12903-023-03489-8)
Supplement: Supplementary file 2 — Additional file 2. Details of patients in the TCGA database. [file 12903_2023_3489_MOESM2_ESM.xlsx]

## Sheet: Sheet1
Details of patients in the TCGA database
gene_id	Site	OS	OS.time	gender	HPV_status	Age	Grade	Stage	T	M	N
TCGA-IQ-A61I	Tonsil, NOS	1	2	male	Not Evaluated	63	G3	Stage IVA	T1	M0	N2a
TCGA-HD-A4C1	Cheek mucosa	0	11	female	Not Evaluated	41	G1	Stage IVA	T3	M0	N2
TCGA-CX-7082	Overlapping lesion of lip, oral cavity and pharynx	1	11	male	Not Available	82	G2	Stage II	T2	M0	N0
TCGA-F7-A61W	Tongue, NOS	0	14	male	Not Evaluated	51	G2	--	TX	MX	NX
TCGA-CV-7414	Overlapping lesion of lip, oral cavity and pharynx	1	14	male	Not Available	78	G2	Stage III	T3	M0	N1
TCGA-CV-A463	Floor of mouth, NOS	1	23	female	Not Available	82	G2	Stage IVA	T4a	M0	N0
TCGA-CR-7374	Larynx, NOS	0	30	female	Not Available	67	G2	Stage II	T2	M0	N0
TCGA-CV-A45V	Mouth, NOS	1	32	female	Not Available	87	G1	Stage IVA	T4	M0	N0
TCGA-CV-7102	Floor of mouth, NOS	1	56	female	Not Available	76	G3	Stage III	T3	M0	N1
TCGA-MT-A67D	Anterior floor of mouth	0	56	male	Not Evaluated	55	G2	Stage II	T2	M0	N0
TCGA-P3-A6T4	Floor of mouth, NOS	1	62	male	Not Evaluated	54	G2	Stage IVA	T4	M0	N1
TCGA-CV-7255	Tongue, NOS	1	64	female	Not Available	32	G2	Stage II	T2	M0	N0
TCGA-CV-6934	Tongue, NOS	1	65	female	Not Available	66	G2	Stage IVA	T3	M0	N2b
TCGA-BA-A6DG	Tongue, NOS	1	69	male	Negative	49	G2	Stage IVA	T4a	M0	N2b
TCGA-CV-6961	Tongue, NOS	1	76	male	Not Available	61	G3	Stage II	T2	M0	N0
TCGA-D6-6824	Larynx, NOS	0	77	male	Not Available	61	G2	Stage IVA	T4a	M0	N1
TCGA-CN-A642	Tongue, NOS	1	82	male	Not Available	57	G3	Stage IVA	T3	M0	N2c
TCGA-UF-A71A	Floor of mouth, NOS	1	86	male	Not Evaluated	67	G1	Stage IVA	T3	M0	N2a
TCGA-CQ-5326	Overlapping lesion of lip, oral cavity and pharynx	1	89	male	Not Available	67	G3	Stage IVA	T4a	M0	N2b
TCGA-UF-A7JV	Hypopharynx, NOS	1	90	female	Not Evaluated	62	G2	Stage IVA	T4a	M0	N2c
TCGA-F7-A50I	Larynx, NOS	0	92	male	Unknown	72	G2	--	--	--	--
TCGA-CR-7371	Larynx, NOS	1	94	female	Not Available	45	G2	Stage III	T3	M0	N0
TCGA-T3-A92N	Floor of mouth, NOS	1	95	male	Unknown	79	G3	Stage IVC	T1	M1	N1
TCGA-4P-AA8J	Tongue, NOS	0	102	male	Not Evaluated	66	G2	Stage IVA	T4a	M0	N2a
TCGA-CR-7370	Larynx, NOS	0	105	female	Not Available	72	G2	Stage II	T2	M0	N0
TCGA-CV-7429	Overlapping lesion of lip, oral cavity and pharynx	1	107	male	Not Available	55	G3	Stage III	T3	M0	N0
TCGA-BA-6871	Base of tongue, NOS	1	108	male	Not Available	75	G2	Stage IVA	T3	M0	N2b
TCGA-CV-A6JU	Tongue, NOS	0	110	female	Not Available	61	G2	Stage IVA	T4a	M0	N0
TCGA-HD-A6HZ	Tongue, NOS	0	111	female	Unknown	79	G2	Stage II	T2	M0	N0
TCGA-CN-6995	Floor of mouth, NOS	1	112	male	Not Available	78	G2	Stage IVA	T4a	M0	N1
TCGA-BA-6873	Tongue, NOS	0	122	male	Not Available	28	G2	Stage IVA	T2	M0	N2b
TCGA-CV-6962	Larynx, NOS	1	126	male	Not Available	65	G2	Stage III	T3	M0	N0
TCGA-CQ-5334	Cheek mucosa	1	129	male	Not Available	87	G2	Stage IVB	T4b	M0	N2b
TCGA-CQ-6227	Overlapping lesion of lip, oral cavity and pharynx	1	129	male	Not Available	77	G2	Stage III	T3	M0	N1
TCGA-HD-A634	Tonsil, NOS	1	130	male	Not Evaluated	56	G3	Stage III	T3	M0	N1
TCGA-BB-4227	Hypopharynx, NOS	0	134	male	Not Available	66	G2	Stage IVA	T4a	M0	N2b
TCGA-CN-4726	Cheek mucosa	1	142	male	Negative	68	G2	Stage IVA	T3	M0	N2
TCGA-CV-6938	Overlapping lesion of lip, oral cavity and pharynx	1	144	male	Not Available	87	G1	Stage II	T2	M0	N0
TCGA-CV-7236	Tongue, NOS	1	144	female	Not Available	77	G3	Stage IVA	T2	M0	N2c
TCGA-BB-4225	Base of tongue, NOS	0	146	male	Not Available	73	G3	Stage IVA	T3	M0	N2c
TCGA-CV-7252	Overlapping lesion of lip, oral cavity and pharynx	1	151	female	Not Available	62	G2	Stage III	T3	M0	N0
TCGA-CR-7398	Larynx, NOS	0	156	female	Not Available	53	G2	Stage II	T2	M0	N0
TCGA-CV-7101	Larynx, NOS	1	160	male	Not Available	80	G2	Stage II	T2	M0	N0
TCGA-CV-6936	Floor of mouth, NOS	1	166	male	Not Available	68	G2	Stage IVA	T4a	M0	N2b
TCGA-QK-A8Z8	Larynx, NOS	1	171	female	Not Evaluated	60	G2	Stage IVC	T3	M1	N1
TCGA-BA-A6DD	Floor of mouth, NOS	1	173	male	Negative	44	G2	Stage IVA	T4a	M0	N2c
TCGA-CR-7399	Larynx, NOS	0	181	female	Not Available	60	G3	Stage IVA	T4a	M0	N2c
TCGA-CV-A6JD	Floor of mouth, NOS	1	182	female	Not Available	82	G3	Stage IVA	T4a	M0	N0
TCGA-CR-6478	Tonsil, NOS	1	183	female	Not Available	66	G3	Stage IVA	T3	M0	N2c
TCGA-CV-6952	Tongue, NOS	1	185	female	Not Available	65	G1	Stage III	T3	M0	N0
TCGA-BB-4217	Larynx, NOS	0	187	male	Not Available	68	G3	Stage IVA	T4a	M0	N2c
TCGA-C9-A47Z	Tongue, NOS	1	191	female	Not Available	72	G1	Stage III	T2	M0	N1
TCGA-CV-7438	Tongue, NOS	1	194	female	Not Available	87	G3	Stage II	T2	M0	N0
TCGA-CV-A6JM	Pharynx, NOS	1	194	male	Not Available	85	G2	Stage IVA	T4a	M0	N0
TCGA-CV-A6JO	Tongue, NOS	1	197	male	Not Available	69	G2	Stage IVA	T4	M0	N2c
TCGA-CV-A45X	Floor of mouth, NOS	1	198	male	Not Available	47	G2	Stage IVA	T4a	M0	N1
TCGA-CN-6020	Floor of mouth, NOS	1	205	male	Negative	58	G2	Stage IVA	T3	M0	N2c
TCGA-T2-A6WX	Floor of mouth, NOS	1	209	female	Not Evaluated	73	G1	Stage III	T3	M0	N0
TCGA-HD-A6I0	Mouth, NOS	0	210	male	Unknown	56	G1	Stage III	T3	M0	NX
TCGA-CV-A465	Tongue, NOS	1	215	male	Not Available	24	G1	Stage II	T2	M0	N0
TCGA-CV-5978	Larynx, NOS	1	215	female	Not Available	53	G2	Stage IVB	T4a	M0	N3
TCGA-T2-A6X0	Tonsil, NOS	0	216	male	Positive	49	G2	Stage IVA	T1	M0	N2a
TCGA-BA-A6DB	Tongue, NOS	0	216	female	Negative	24	G1	Stage II	T2	M0	N0
TCGA-MZ-A5BI	Tonsil, NOS	1	217	male	Not Evaluated	53	Not Available	Stage IVA	T2	M0	N2b
TCGA-CV-6956	Tongue, NOS	1	217	male	Not Available	67	G2	Stage IVA	T4a	M0	N2c
TCGA-CV-7434	Overlapping lesion of lip, oral cavity and pharynx	1	218	male	Not Available	64	G2	Stage III	T3	M0	N0
TCGA-QK-A6IG	Cheek mucosa	1	222	male	Not Evaluated	69	G2	Stage II	T2	M0	N0
TCGA-CN-A63T	Larynx, NOS	0	225	male	Not Evaluated	60	G3	Stage IVA	T3	M0	N2b
TCGA-D6-A6EM	Mouth, NOS	0	232	female	Not Evaluated	65	G2	Stage III	T2	M0	N1
TCGA-CR-6487	Tonsil, NOS	0	234	male	Positive	50	G3	Stage II	T2	M0	N0
TCGA-MT-A51X	Tongue, NOS	0	242	male	Not Available	30	G1	Stage IVA	T1	M0	N2b
TCGA-CV-7099	Overlapping lesion of lip, oral cavity and pharynx	1	243	female	Not Available	85	G2	Stage II	T2	M0	N0
TCGA-QK-AA3K	Tongue, NOS	0	253	male	Not Evaluated	60	G2	Stage IVA	T3	MX	N2b
TCGA-CN-5363	Larynx, NOS	1	253	male	Not Available	48	G3	Stage IVB	T4a	M0	N3
TCGA-CV-6959	Tongue, NOS	1	256	male	Not Available	48	G2	Stage III	T3	M0	N1
TCGA-CN-5370	Tongue, NOS	1	259	male	Negative	78	G3	Stage II	T2	M0	N0
TCGA-CN-5358	Floor of mouth, NOS	1	261	male	Negative	60	G2	Stage III	T2	M0	N1
TCGA-BB-A6UO	Tongue, NOS	1	268	female	Not Evaluated	61	G2	Stage IVA	T3	MX	N2
TCGA-CV-7100	Overlapping lesion of lip, oral cavity and pharynx	1	274	male	Not Available	66	G3	Stage II	T2	M0	N0
TCGA-CN-6021	Larynx, NOS	1	276	female	Not Available	63	G2	Stage III	T3	M0	N0
TCGA-BA-4078	Larynx, NOS	1	276	male	Not Available	83	G2	Stage IVA	T2	M0	N2a
TCGA-BB-4224	Tongue, NOS	0	278	male	Not Available	52	G2	Stage III	T3	M0	N0
TCGA-CR-7377	Overlapping lesion of lip, oral cavity and pharynx	1	279	male	Not Available	58	G3	Stage IVA	T4a	M0	N1
TCGA-CN-6022	Larynx, NOS	1	281	male	Negative	49	G3	Stage IVA	T4a	M0	N1
TCGA-CR-6493	Tongue, NOS	1	282	male	Not Available	69	G2	Stage IVA	T3	M0	N2b
TCGA-BA-4075	Tongue, NOS	1	283	male	Not Available	49	G2	Stage IVA	T4a	M0	N1
TCGA-QK-A6II	Floor of mouth, NOS	1	284	male	Not Evaluated	52	G2	Stage III	T3	M0	N0
TCGA-CV-6441	Tongue, NOS	1	292	male	Not Available	60	G3	Stage III	T3	M0	N0
TCGA-D6-6517	Larynx, NOS	0	292	male	Not Available	59	G2	Stage III	T3	M0	N0
TCGA-CV-7413	Overlapping lesion of lip, oral cavity and pharynx	1	294	female	Not Available	74	G2	Stage II	T2	M0	N0
TCGA-CV-6935	Larynx, NOS	1	295	male	Not Available	67	G3	Stage III	T3	M0	N0
TCGA-CR-6481	Tonsil, NOS	0	311	male	Positive	47	G2	Stage IVA	T2	M0	N2a
TCGA-CQ-5332	Overlapping lesion of lip, oral cavity and pharynx	1	317	male	Not Available	87	G2	Stage III	T3	M0	N0
TCGA-CV-A6K2	Mouth, NOS	1	317	male	Not Available	79	G1	Stage II	T2	M0	N0
TCGA-CN-6988	Larynx, NOS	0	318	male	Negative	47	G3	Stage IVA	T4a	M0	N2b
TCGA-CX-7085	Tongue, NOS	0	321	female	Not Available	77	G2	Stage III	T3	M0	N0
TCGA-BB-A5HY	Hypopharynx, NOS	1	321	male	Negative	64	G3	Stage IVA	T3	M0	N2b
TCGA-CV-7180	Tongue, NOS	1	327	male	Not Available	34	G2	Stage II	T2	M0	N0
TCGA-KU-A6H8	Tongue, NOS	1	327	male	Not Evaluated	41	G3	Stage I	T1	M0	N0
TCGA-P3-A5QF	Upper gum	1	330	male	Not Evaluated	49	G2	Stage IVA	T4	M0	N2b
TCGA-CV-6955	Overlapping lesion of lip, oral cavity and pharynx	1	334	female	Not Available	74	G3	Stage II	T2	M0	N0
TCGA-BA-A6DI	Larynx, NOS	1	336	male	Negative	62	G2	Stage III	T3	M0	N0
TCGA-CN-6024	Tongue, NOS	1	337	male	Negative	66	G2	Stage IVA	T4a	M0	N2
TCGA-CQ-5333	Tongue, NOS	1	341	male	Not Available	74	G3	Stage I	T1	M0	N0
TCGA-CV-6941	Tongue, NOS	1	342	male	Not Available	51	G2	Stage III	T3	M0	N0
TCGA-CR-6482	Tonsil, NOS	0	345	male	Not Available	62	G3	Stage IVA	T2	M0	N2b
TCGA-D6-6826	Larynx, NOS	1	348	female	Not Available	64	G2	Stage IVA	T4a	M0	N2
TCGA-BA-A6DA	Supraglottis	0	351	female	Negative	41	G2	Stage IVA	T4a	M0	N2c
TCGA-CN-5365	Tonsil, NOS	1	351	male	Not Available	38	G2	Stage IVC	T1	M1	N2
TCGA-CN-5367	Tongue, NOS	1	352	female	Not Available	60	G2	Stage IVA	T4a	M0	N0
TCGA-CQ-A4C7	Floor of mouth, NOS	1	353	male	Not Evaluated	88	G3	Stage II	T2	M0	N0
TCGA-CR-6484	Overlapping lesion of lip, oral cavity and pharynx	0	354	female	Negative	67	G2	Stage IVA	T4a	M0	N0
TCGA-CN-6998	Tongue, NOS	1	357	male	Negative	53	G2	Stage IVA	T4a	M0	N1
TCGA-CR-5247	Tonsil, NOS	0	358	male	Not Available	48	G2	Stage III	T3	M0	N1
TCGA-F7-A622	Larynx, NOS	1	359	male	Not Evaluated	75	G1	--	TX	MX	NX
TCGA-IQ-A61G	Floor of mouth, NOS	0	360	male	Not Evaluated	57	G2	Stage IVA	T4a	MX	N2c
TCGA-CN-5366	Hypopharynx, NOS	1	360	male	Not Available	51	G2	Stage IVA	T4a	M0	N2c
TCGA-CV-7253	Overlapping lesion of lip, oral cavity and pharynx	1	361	male	Not Available	58	G2	Stage II	T2	M0	N0
TCGA-CR-6480	Tonsil, NOS	0	362	male	Positive	53	G2	Stage IVA	T2	M0	N2a
TCGA-CV-6945	Tongue, NOS	1	366	male	Not Available	41	G2	Stage IVA	T4a	M0	N2b
TCGA-CN-A641	Larynx, NOS	0	367	male	Not Evaluated	47	G2	Stage IVA	T4	M0	N2c
TCGA-D6-A6EQ	Larynx, NOS	0	368	male	Not Evaluated	57	G3	Stage IVA	T4a	M0	N1
TCGA-QK-A8ZA	Oropharynx, NOS	1	371	male	Not Evaluated	60	G2	Stage IVA	T2	MX	N2b
TCGA-D6-A4ZB	Tongue, NOS	0	376	male	Not Evaluated	61	G2	Stage III	T3	M0	N0
TCGA-CN-5359	Floor of mouth, NOS	1	377	male	Negative	59	G2	Stage IVA	T4a	M0	N1
TCGA-CN-A63W	Larynx, NOS	1	377	female	Negative	48	G2	Stage IVA	T4a	M0	N2c
TCGA-F7-A624	Cheek mucosa	0	378	male	Not Evaluated	73	G3	--	TX	MX	NX
TCGA-CR-6488	Tongue, NOS	0	379	female	Not Available	68	G2	Stage II	T2	M0	N0
TCGA-CQ-A4CH	Border of tongue	1	379	male	Not Evaluated	58	G2	Stage IVA	T4a	M0	N2c
TCGA-CN-5369	Hard palate	1	380	female	Not Available	90	G3	Stage IVA	T4a	M0	N1
TCGA-BA-6872	Floor of mouth, NOS	1	384	male	Not Available	47	G2	Stage IVA	T3	M0	N2c
TCGA-MT-A67F	Mouth, NOS	0	384	female	Not Evaluated	60	G2	Stage IVA	T4	MX	N0
TCGA-CV-7097	Overlapping lesion of lip, oral cavity and pharynx	1	385	male	Not Available	53	G3	Stage III	T3	M0	N0
TCGA-HD-8634	Tongue, NOS	1	385	female	Not Evaluated	51	G2	Stage I	T1	M0	NX
TCGA-C9-A480	Tongue, NOS	0	386	female	Not Available	45	G1	Stage III	T3	M0	N0
TCGA-QK-A6IJ	Floor of mouth, NOS	0	387	male	Negative	71	G3	Stage II	T2	M0	N0
TCGA-RS-A6TO	Mouth, NOS	1	387	female	Not Evaluated	82	G2	Stage IVA	T4	M0	N2c
TCGA-D6-A6ES	Larynx, NOS	0	389	male	Not Evaluated	50	G2	Stage IVA	T4a	M0	N1
TCGA-CR-7389	Larynx, NOS	0	392	male	Not Available	55	G2	Stage III	T2	M0	N1
TCGA-QK-A8Z7	Floor of mouth, NOS	0	392	male	Not Evaluated	59	Not Available	Stage IVA	T4a	M0	N2c
TCGA-CN-4729	Overlapping lesion of lip, oral cavity and pharynx	0	392	male	Not Available	73	G2	Stage IVA	T4a	M0	N0
TCGA-CV-7104	Tongue, NOS	1	393	female	Not Available	61	G2	Stage IVA	T2	M0	N2
TCGA-BB-A6UM	Tonsil, NOS	0	393	male	Positive	52	GX	Stage III	T2	MX	N2b
TCGA-P3-A6T6	Lower gum	1	395	male	Not Evaluated	53	G3	Stage IVA	T4	M0	N0
TCGA-CN-4736	Tongue, NOS	1	395	female	Not Available	70	G2	Stage II	T2	M0	N0
TCGA-CN-4742	Tongue, NOS	1	397	female	Negative	48	G3	Stage IVA	T4a	M0	N1
TCGA-P3-A6T8	Floor of mouth, NOS	0	400	male	Not Evaluated	54	G3	Stage IVA	T4a	M0	N0
TCGA-CQ-6225	Overlapping lesion of lip, oral cavity and pharynx	1	403	male	Not Available	65	G2	Stage II	T2	M0	N0
TCGA-TN-A7HJ	Larynx, NOS	0	403	male	Not Evaluated	51	G2	Stage III	T3	M0	NX
TCGA-D6-6515	Tongue, NOS	1	403	female	Not Available	82	G3	Stage II	T2	M0	N0
TCGA-KU-A66S	Larynx, NOS	1	406	female	Not Evaluated	69	G2	Stage III	T2	MX	N1
TCGA-CV-5970	Tongue, NOS	1	406	male	Not Available	59	G2	Stage IVA	T4a	M0	N2b
TCGA-BA-A6DJ	Gum, NOS	1	407	male	Negative	62	G2	Stage IVA	T4	M0	N2b
TCGA-H7-7774	Overlapping lesion of lip, oral cavity and pharynx	0	407	female	Not Available	75	G2	Stage III	T3	M0	N0
TCGA-TN-A7HI	Tonsil, NOS	0	412	male	Positive	56	G3	Stage I	T1	M0	N0
TCGA-H7-A6C4	Tongue, NOS	0	414	female	Not Evaluated	35	G2	Stage III	T3	M0	N1
TCGA-BA-4076	Larynx, NOS	1	415	male	Not Available	39	G2	Stage IVA	T3	M0	N2c
TCGA-T3-A92M	Larynx, NOS	0	417	male	Not Evaluated	52	G2	Stage IVA	T4a	M0	N2c
TCGA-IQ-A61O	Oropharynx, NOS	1	421	male	Not Evaluated	43	GX	Stage IVA	T2	MX	N2b
TCGA-HD-A633	Mouth, NOS	0	421	male	Unknown	74	G2	Stage IVA	T4	M0	N0
TCGA-D6-A6EP	Hypopharynx, NOS	0	424	male	Not Evaluated	62	G3	Stage III	T3	M0	N0
TCGA-UF-A7JK	Larynx, NOS	1	424	male	Not Evaluated	59	G2	Stage IVA	T4a	M0	N0
TCGA-DQ-7588	Overlapping lesion of lip, oral cavity and pharynx	1	427	male	Not Available	66	G3	Stage III	T2	M0	N1
TCGA-CQ-A4CG	Cheek mucosa	1	430	female	Not Evaluated	78	G2	Stage II	T2	M0	N0
TCGA-CN-4738	Larynx, NOS	1	436	male	Not Available	53	G2	Stage IVA	T4a	M0	N0
TCGA-MT-A51W	Tonsil, NOS	0	437	female	Negative	52	G2	Stage I	T1	M0	NX
TCGA-BA-A6DE	Tongue, NOS	0	440	female	Negative	70	G2	Stage III	T3	M0	N0
TCGA-IQ-7632	Overlapping lesion of lip, oral cavity and pharynx	0	441	female	Not Available	68	G1	Stage IVA	T4a	M0	N0
TCGA-WA-A7H4	Tongue, NOS	0	443	male	Not Available	69	G3	Stage II	T2	M0	N0
TCGA-HD-8224	Base of tongue, NOS	1	446	male	Not Available	63	G3	Stage III	T3	M0	N0
TCGA-QK-A8Z9	Floor of mouth, NOS	1	449	male	Not Evaluated	56	G2	Stage IVA	T4a	M0	N2b
TCGA-BA-6870	Larynx, NOS	1	451	female	Not Available	60	G2	Stage IVC	T3	M1	N2c
TCGA-CV-7424	Larynx, NOS	1	453	male	Not Available	67	G2	Stage IVA	T4a	M0	N2a
TCGA-CQ-6228	Overlapping lesion of lip, oral cavity and pharynx	1	456	female	Not Available	71	G2	Stage III	T2	M0	N1
TCGA-H7-8502	Retromolar area	0	458	male	Unknown	50	G2	Stage IVA	T4a	M0	N2b
TCGA-CV-6950	Base of tongue, NOS	1	459	male	Not Available	64	G2	Stage IVA	T3	M0	N2c
TCGA-H7-8501	Cheek mucosa	0	461	male	Unknown	54	GX	Stage IVA	T4a	M0	N2a
TCGA-BA-4074	Tongue, NOS	1	462	male	Not Available	69	G3	Stage IVA	T3	M0	N2c
TCGA-CV-A468	Lip, NOS	1	464	male	Not Available	42	G2	Stage III	T3	M0	N2b
TCGA-QK-AA3J	Larynx, NOS	0	466	male	Not Evaluated	69	G3	Stage I	T1	M0	N0
TCGA-MT-A7BN	Floor of mouth, NOS	0	469	male	Unknown	74	G3	Stage IVA	T2	M0	N2b
TCGA-IQ-A6SH	Tongue, NOS	0	471	male	Not Evaluated	55	G1	Stage IVC	T2	M1	N1
TCGA-BA-6868	Larynx, NOS	1	472	male	Not Available	53	G2	Stage IVB	T3	M0	N3
TCGA-CR-6492	Hard palate	0	479	male	Negative	78	G3	Stage IVA	T4a	M0	N1
TCGA-CQ-6219	Tongue, NOS	1	479	female	Not Available	50	G2	Stage IVA	T3	M0	N2b
TCGA-P3-A5Q6	Tonsil, NOS	1	480	male	Not Evaluated	49	G3	Stage III	T3	M0	N0
TCGA-T2-A6WZ	Base of tongue, NOS	1	484	male	Negative	53	G2	Stage IVA	T3	M0	N2b
TCGA-IQ-7630	Oropharynx, NOS	0	485	male	Not Available	49	G3	Stage III	T3	M0	N0
TCGA-P3-A6T7	Floor of mouth, NOS	1	487	male	Not Evaluated	55	G2	Stage III	T3	M0	N1
TCGA-MZ-A6I9	Oropharynx, NOS	1	489	male	Not Evaluated	68	G2	Stage IVA	T4a	M0	N2b
TCGA-D6-6825	Tongue, NOS	0	491	male	Not Available	73	G2	Stage III	T3	M0	N0
TCGA-CN-5364	Floor of mouth, NOS	1	493	male	Not Available	55	G2	Stage IVA	T4a	M0	N2c
TCGA-CV-7430	Larynx, NOS	1	495	male	Not Available	56	G2	Stage III	T3	M0	N0
TCGA-BA-A8YP	Oropharynx, NOS	0	499	male	Negative	50	G2	Stage IVB	T4	M0	N3
TCGA-CV-7437	Larynx, NOS	1	506	male	Not Available	77	GX	Stage II	T2	M0	N0
TCGA-CR-6477	Base of tongue, NOS	0	514	female	Negative	56	G2	Stage IVA	T3	M0	N2b
TCGA-RS-A6TP	Tonsil, NOS	0	516	male	Not Evaluated	58	G3	Stage II	T2	M0	N0
TCGA-UP-A6WW	Tongue, NOS	0	518	male	Not Available	58	G2	Stage IVA	T2	MX	N2c
TCGA-BA-5555	Larynx, NOS	0	520	male	Not Available	54	G2	Stage IVA	T2	M0	N2c
TCGA-CV-7248	Larynx, NOS	1	521	female	Not Available	63	G2	Stage IVA	T4a	M0	N2b
TCGA-CR-7383	Tonsil, NOS	1	521	female	Not Available	79	G2	Stage I	T1	M0	N0
TCGA-CV-5431	Larynx, NOS	1	522	male	Not Available	73	G3	Stage IVA	T3	M0	N2
TCGA-CN-A49A	Palate, NOS	1	526	male	Not Evaluated	60	G2	Stage IVA	T4a	M0	N0
TCGA-CN-6996	Tongue, NOS	1	530	female	Not Available	58	G2	Stage IVA	T3	M0	N2b
TCGA-D6-A4Z9	Tongue, NOS	0	539	male	Not Evaluated	59	G2	Stage IVA	T2	M0	N2
TCGA-QK-A8ZB	Larynx, NOS	0	542	male	Not Evaluated	68	G2	Stage IVA	T4a	M0	N0
TCGA-F7-A620	Base of tongue, NOS	0	543	male	Not Evaluated	47	G1	--	TX	MX	NX
TCGA-CV-5966	Overlapping lesion of lip, oral cavity and pharynx	1	545	female	Not Available	63	G3	Stage IVA	T4a	M0	N1
TCGA-CV-5439	Base of tongue, NOS	1	546	male	Not Available	62	G2	Stage II	T2	M0	N0
TCGA-UF-A7JC	Floor of mouth, NOS	1	546	male	Not Evaluated	42	G1	Stage III	T3	M0	N1
TCGA-MZ-A7D7	Base of tongue, NOS	0	547	male	Not Evaluated	51	Not Available	Stage IVA	T3	M0	N2b
TCGA-DQ-5631	Tongue, NOS	1	548	male	Not Available	52	G3	Stage IVA	T3	M0	N2b
TCGA-UF-A7JJ	Larynx, NOS	0	549	male	Not Evaluated	68	G1	Stage IVA	T4a	M0	N0
TCGA-KU-A66T	Floor of mouth, NOS	0	552	female	Not Evaluated	53	G2	Stage IVA	T4	M0	N0
TCGA-BB-4228	Base of tongue, NOS	0	559	male	Not Available	50	GX	Stage II	T2	M0	N0
TCGA-CV-7263	Overlapping lesion of lip, oral cavity and pharynx	1	560	male	Not Available	64	G1	Stage II	T2	M0	NX
TCGA-CR-6474	Larynx, NOS	1	564	male	Not Available	51	G2	Stage IVA	T3	M0	N2a
TCGA-D6-6827	Lip, NOS	0	568	female	Not Available	55	G3	Stage III	T1	M0	N1
TCGA-CV-7095	Overlapping lesion of lip, oral cavity and pharynx	1	572	female	Not Available	87	G2	Stage IVA	T1	M0	N2a
TCGA-CX-7086	Floor of mouth, NOS	0	573	male	Not Available	53	G2	Stage IVA	T4a	M0	N2c
TCGA-F7-A61S	Tongue, NOS	0	576	male	Not Evaluated	62	G1	--	TX	MX	NX
TCGA-CV-7247	Larynx, NOS	1	577	male	Not Available	55	G2	Stage II	T2	M0	N0
TCGA-P3-A6T3	Mouth, NOS	1	577	male	Not Evaluated	49	G2	Stage IVA	T4	M0	N1
TCGA-P3-A6T0	Floor of mouth, NOS	0	578	female	Not Evaluated	47	G2	Stage IVA	T4	M0	N2b
TCGA-IQ-A6SG	Tongue, NOS	0	579	female	Not Available	61	G2	Stage III	T3	M0	N0
TCGA-CN-6018	Overlapping lesion of lip, oral cavity and pharynx	1	580	female	Not Available	85	G2	Stage IVA	T4a	M0	N2c
TCGA-CV-5436	Floor of mouth, NOS	1	584	male	Not Available	65	G2	Stage IVA	T3	M0	N2b
TCGA-KU-A6H7	Tonsil, NOS	0	586	female	Not Evaluated	55	G2	Stage IVA	T2	M0	N2a
TCGA-CN-A6V7	Tonsil, NOS	0	594	male	Positive	40	GX	Stage IVA	T2	M0	N2b
TCGA-QK-A6VC	Hypopharynx, NOS	0	600	female	Negative	62	G2	Stage IVA	T4a	M0	N2c
TCGA-CV-7433	Larynx, NOS	1	601	male	Not Available	49	G3	Stage IVA	T4a	M0	N1
TCGA-CV-6943	Base of tongue, NOS	1	602	male	Not Available	74	G2	Stage III	T3	M0	N0
TCGA-CR-7380	Overlapping lesion of lip, oral cavity and pharynx	1	606	male	Not Available	58	G2	Stage III	T3	M0	N0
TCGA-CV-A6K0	Tongue, NOS	0	606	male	Not Available	58	G3	Stage II	T2	M0	N0
TCGA-F7-A623	Larynx, NOS	0	616	male	Not Evaluated	70	G1	--	TX	MX	NX
TCGA-F7-A50G	Tongue, NOS	0	616	male	Not Evaluated	66	G1	--	--	--	--
TCGA-TN-A7HL	Hypopharynx, NOS	0	619	male	Positive	59	G2	Stage IVA	T4a	M0	NX
TCGA-DQ-7591	Base of tongue, NOS	0	622	male	Not Available	62	G4	Stage IVA	T4a	M0	N2b
TCGA-BA-A4IH	Tonsil, NOS	0	622	male	Positive	57	G3	Stage IVA	T2	M0	N2b
TCGA-BA-A6DL	Oropharynx, NOS	0	623	male	Negative	59	G2	Stage III	T3	M0	N0
TCGA-BA-5557	Overlapping lesion of lip, oral cavity and pharynx	0	623	female	Not Available	41	G2	Stage IVA	T2	M0	N2
TCGA-BB-8601	Floor of mouth, NOS	0	624	male	Not Evaluated	84	G2	Stage II	T2	M0	N0
TCGA-CV-6937	Overlapping lesion of lip, oral cavity and pharynx	1	624	male	Not Available	71	G2	Stage II	T2	M0	N0
TCGA-WA-A7GZ	Floor of mouth, NOS	1	625	male	Not Available	58	G2	Stage II	T2	M0	N0
TCGA-CN-4737	Tongue, NOS	0	625	male	Negative	19	G2	Stage II	T2	M0	N0
TCGA-UF-A7JO	Floor of mouth, NOS	1	631	female	Not Evaluated	79	G2	Stage IVA	T4a	M0	N0
TCGA-CN-A6V6	Base of tongue, NOS	0	635	male	Positive	59	GX	Stage IVA	T2	M0	N2b
TCGA-H7-A76A	Tonsil, NOS	0	637	male	Not Evaluated	57	G2	Stage IVA	T2	M0	N2b
TCGA-CV-A45P	Tongue, NOS	0	639	female	Not Available	82	G2	Stage II	T2	M0	N0
TCGA-CV-6433	Tongue, NOS	0	641	male	Not Available	57	G3	Stage II	T2	M0	N0
TCGA-QK-A6VB	Floor of mouth, NOS	0	641	male	Not Evaluated	66	G2	Stage IVA	T4a	M0	N0
TCGA-QK-A64Z	Hard palate	1	641	female	Not Evaluated	79	G1	Stage II	T2	M0	N0
TCGA-H7-A6C5	Larynx, NOS	0	642	male	Not Evaluated	65	G2	Stage III	T3	M0	N1
TCGA-BA-6869	Larynx, NOS	0	644	male	Not Available	62	G2	Stage III	T3	M0	N0
TCGA-QK-A652	Tongue, NOS	0	645	male	Not Evaluated	60	G2	Stage II	T2	M0	N0
TCGA-CN-A49C	Tonsil, NOS	0	645	male	Positive	67	GX	Stage IVA	T4a	M0	N2b
TCGA-CV-A6JY	Mouth, NOS	0	646	male	Not Available	69	G1	Stage IVA	T4a	M0	N0
TCGA-QK-A6IH	Gum, NOS	0	653	female	Not Evaluated	65	G2	Stage IVA	T4a	M0	N1
TCGA-CQ-5325	Tongue, NOS	1	654	male	Not Available	65	G2	Stage I	T1	M0	N0
TCGA-F7-8489	Floor of mouth, NOS	0	658	male	Unknown	48	G1	Stage II	T2	M0	N0
TCGA-CV-7177	Larynx, NOS	1	663	female	Not Available	82	G2	Stage I	T1	M0	N0
TCGA-CV-6939	Tongue, NOS	1	666	male	Not Available	60	G3	Stage IVA	T4a	M0	N1
TCGA-HD-7831	Tongue, NOS	0	667	male	Not Available	74	G2	Stage III	T3	M0	N0
TCGA-HD-8314	Base of tongue, NOS	0	670	male	Not Evaluated	58	G4	Stage III	T1	M0	N1
TCGA-CV-7440	Larynx, NOS	1	675	male	Not Available	38	GX	Stage II	T2	M0	N0
TCGA-CN-A63V	Cheek mucosa	0	679	male	Not Evaluated	59	G2	Stage IVA	T4	M0	N0
TCGA-UF-A7JS	Tongue, NOS	1	680	male	Not Evaluated	59	G2	Stage IVA	T3	M0	N2b
TCGA-CV-A6K1	Larynx, NOS	0	685	male	Not Available	65	G2	Stage IVA	T4a	M0	N0
TCGA-D6-A6EN	Cheek mucosa	0	687	male	Not Evaluated	71	G3	Stage III	T3	M0	N0
TCGA-CR-6491	Floor of mouth, NOS	0	693	male	Negative	60	G2	Stage IVA	T4a	M0	NX
TCGA-HD-8635	Tongue, NOS	0	695	female	Not Evaluated	61	G2	Stage III	T1	M0	N1
TCGA-CV-7415	Larynx, NOS	1	695	male	Not Available	60	G2	Stage III	T3	M0	N0
TCGA-D6-6823	Tongue, NOS	0	701	male	Not Available	50	G2	Stage III	T3	M0	N1
TCGA-CV-5971	Tongue, NOS	0	701	male	Not Available	60	G2	Stage IVA	T2	M0	N2b
TCGA-QK-A6IF	Tonsil, NOS	0	704	male	Positive	61	GX	Stage IVA	T1	M0	N2b
TCGA-CQ-A4C9	Anterior floor of mouth	0	707	male	Not Evaluated	56	G2	--	TX	MX	NX
TCGA-D6-A74Q	Larynx, NOS	0	710	male	Not Evaluated	67	G3	Stage IVA	T4a	M0	N0
TCGA-CN-A6UY	Base of tongue, NOS	0	713	male	Positive	57	G2	Stage IVA	T3	M0	N2a
TCGA-CV-A6JZ	Mouth, NOS	0	714	male	Not Available	68	G2	Stage IVA	T4a	M0	N0
TCGA-CN-A499	Tonsil, NOS	0	717	female	Positive	60	G2	Stage I	T1	M0	N0
TCGA-BA-5151	Cheek mucosa	0	722	male	Not Available	72	G1	Stage IVA	T4a	M0	N0
TCGA-BA-5556	Floor of mouth, NOS	0	725	female	Not Available	58	G3	Stage II	T2	M0	N0
TCGA-CN-6013	Gum, NOS	1	727	male	Negative	56	G3	Stage IVA	T4a	M0	N2b
TCGA-UF-A7JD	Cheek mucosa	1	739	male	Not Evaluated	71	G3	Stage IVA	T4a	M0	N0
TCGA-CN-A6V3	Larynx, NOS	0	742	male	Not Available	61	G3	Stage IVA	T3	M0	N2b
TCGA-CR-7397	Tongue, NOS	0	754	male	Not Available	44	G2	Stage IVA	T3	M0	N2b
TCGA-D6-A6EO	Floor of mouth, NOS	0	759	male	Not Evaluated	44	G2	Stage IVA	T4a	M0	N0
TCGA-D6-8568	Larynx, NOS	0	759	male	Not Evaluated	62	G2	Stage II	T2	M0	N0
TCGA-F7-A61V	Base of tongue, NOS	0	759	male	Not Evaluated	54	G1	--	TX	MX	NX
TCGA-CR-7372	Tongue, NOS	0	759	male	Negative	45	G1	Stage II	T2	M0	N0
TCGA-CV-7416	Overlapping lesion of lip, oral cavity and pharynx	1	763	female	Not Available	29	GX	Stage IVA	T4a	M0	N0
TCGA-D6-8569	Tongue, NOS	0	770	male	Not Evaluated	52	G2	Stage II	T2	M0	N0
TCGA-CN-A498	Tongue, NOS	1	773	female	Not Evaluated	61	G1	Stage II	T2	M0	N0
TCGA-D6-6516	Lip, NOS	0	773	male	Not Available	69	G2	Stage III	T1	M0	N1
TCGA-BB-A5HU	Mouth, NOS	0	782	male	Negative	47	G2	Stage IVA	T4	M0	N2b
TCGA-HD-7754	Tonsil, NOS	0	783	male	Not Available	69	G1	Stage IVA	T2	M0	N2b
TCGA-CV-7418	Larynx, NOS	1	789	male	Not Available	62	G2	Stage IVA	T4a	M0	N0
TCGA-CR-7382	Tongue, NOS	0	796	male	Not Available	49	G2	Stage IVA	T2	M0	N2c
TCGA-CV-7245	Larynx, NOS	0	797	male	Not Available	62	G2	Stage III	T3	M0	N0
TCGA-CR-5250	Base of tongue, NOS	0	799	male	Positive	71	G3	Stage II	T2	M0	N0
TCGA-CV-6940	Cheek mucosa	1	804	female	Not Available	80	G2	Stage I	T1	M0	N0
TCGA-CN-4730	Overlapping lesion of lip, oral cavity and pharynx	0	817	male	Not Available	62	G2	Stage IVA	T4a	M0	N2b
TCGA-CR-7388	Larynx, NOS	1	823	female	Not Available	70	G2	Stage IVA	T2	M0	N2
TCGA-BB-A5HZ	Mouth, NOS	0	827	male	Not Evaluated	65	G2	Stage IVA	T4	M0	N1
TCGA-QK-A6V9	Tonsil, NOS	0	833	male	Positive	56	G2	Stage II	T2	M0	N0
TCGA-HD-7832	Floor of mouth, NOS	0	836	male	Not Available	52	G2	Stage IVA	T4a	M0	N2
TCGA-CN-4740	Mouth, NOS	1	839	female	Not Available	79	G2	Stage IVA	T4a	M0	N0
TCGA-BA-A6D8	Floor of mouth, NOS	0	850	male	Negative	59	G2	Stage IVA	T4a	M0	N2c
TCGA-CV-A45O	Gum, NOS	0	851	male	Not Available	57	G2	Stage III	T3	M0	N0
TCGA-CV-A6JT	Tongue, NOS	0	852	male	Not Available	65	G2	Stage II	T2	M0	N0
TCGA-CN-6017	Tongue, NOS	1	853	male	Negative	55	G2	Stage III	T2	M0	N1
TCGA-BA-A4IG	Oropharynx, NOS	0	855	male	Not Available	77	G3	Stage IVA	T2	M0	N2
TCGA-CV-6960	Overlapping lesion of lip, oral cavity and pharynx	1	862	male	Not Available	49	G3	Stage III	T3	M0	N0
TCGA-HD-7753	Oropharynx, NOS	0	866	male	Not Available	62	G2	Stage II	T2	M0	N0
TCGA-D6-A6EK	Larynx, NOS	0	875	male	Not Evaluated	67	G1	Stage IVA	T4	M0	N1
TCGA-P3-A6T5	Lower gum	1	882	female	Not Evaluated	79	G2	Stage IVA	T4	M0	N0
TCGA-CR-7373	Overlapping lesion of lip, oral cavity and pharynx	0	889	male	Negative	66	G2	Stage IVA	T4a	M0	N2b
TCGA-CQ-A4CB	Floor of mouth, NOS	0	893	male	Not Evaluated	59	G2	Stage II	T2	M0	N0
TCGA-BA-A4IF	Posterior wall of oropharynx	0	895	male	Negative	59	G2	Stage IVA	T4	M0	N0
TCGA-UF-A7JH	Larynx, NOS	0	896	male	Not Evaluated	59	G1	Stage IVA	T4a	M0	N0
TCGA-CQ-A4CE	Tongue, NOS	0	897	female	Not Evaluated	76	G2	Stage II	T2	M0	N0
TCGA-CN-A49B	Larynx, NOS	0	904	male	Negative	71	G3	Stage III	T3	M0	N1
TCGA-CV-A6JN	Mouth, NOS	0	906	male	Not Available	53	G1	Stage II	T2	M0	N0
TCGA-P3-A5Q5	Tonsil, NOS	0	910	male	Not Evaluated	54	G3	Stage IVA	TX	M0	N2
TCGA-CR-7402	Larynx, NOS	0	911	male	Not Available	68	G2	Stage III	T3	M0	N0
TCGA-CR-7391	Tongue, NOS	0	913	female	Negative	36	G1	Stage I	T1	M0	N0
TCGA-MT-A67A	Tongue, NOS	0	914	female	Not Evaluated	85	G2	Stage I	T1	M0	N0
TCGA-CV-6951	Tongue, NOS	1	915	male	Not Available	57	G2	Stage IVA	T4a	M0	N2c
TCGA-BA-A4II	Oropharynx, NOS	0	918	male	Not Evaluated	46	G1	Stage I	T1	M0	N0
TCGA-CV-7568	Overlapping lesion of lip, oral cavity and pharynx	1	927	female	Not Available	48	GX	Stage IVA	T4a	M0	N0
TCGA-CR-7395	Overlapping lesion of lip, oral cavity and pharynx	0	930	female	Negative	80	G2	Stage II	T2	M0	N0
TCGA-CN-6011	Gum, NOS	0	933	male	Not Available	57	G3	Stage IVA	T4a	M0	N0
TCGA-DQ-5629	Larynx, NOS	1	941	male	Not Available	64	G2	Stage IVA	T4a	M0	N2c
TCGA-F7-A50J	Tongue, NOS	0	947	female	Not Evaluated	67	G2	--	--	--	--
TCGA-CQ-A4CI	Cheek mucosa	0	950	male	Not Evaluated	73	G3	--	TX	MX	NX
TCGA-CN-A63U	Larynx, NOS	0	964	male	Not Evaluated	50	G3	Stage III	T3	M0	N0
TCGA-CR-7376	Overlapping lesion of lip, oral cavity and pharynx	0	972	male	Negative	83	G2	Stage II	T2	M0	N0
TCGA-CN-6989	Larynx, NOS	1	980	male	Negative	64	G2	Stage IVA	T3	M0	N2b
TCGA-CQ-6220	Overlapping lesion of lip, oral cavity and pharynx	1	985	male	Not Available	69	G2	Stage III	T2	M0	N1
TCGA-T2-A6X2	Gum, NOS	0	987	male	Negative	82	G1	Stage III	T3	M0	N0
TCGA-CN-6997	Larynx, NOS	1	988	male	Negative	66	G3	Stage IVA	T4a	M0	N2
TCGA-CR-7393	Tongue, NOS	0	993	male	Negative	26	G2	Stage I	T1	M0	N0
TCGA-UF-A7JT	Floor of mouth, NOS	1	993	female	Not Evaluated	72	G3	Stage IVA	T4a	M0	N0
TCGA-F7-8298	Larynx, NOS	0	995	male	Not Available	58	G1	Stage I	T1	M0	N0
TCGA-CR-7385	Tonsil, NOS	0	997	male	Not Available	42	G2	Stage IVA	T2	M0	N2b
TCGA-CN-4731	Overlapping lesion of lip, oral cavity and pharynx	1	998	female	Negative	63	G3	Stage IVA	T4a	M0	N2
TCGA-CQ-6221	Tongue, NOS	0	1000	male	Not Available	79	G3	Stage II	T2	M0	N0
TCGA-IQ-A61J	Tongue, NOS	0	1021	male	Not Evaluated	54	G1	Stage IVA	T2	M0	N2b
TCGA-CQ-A4CD	Mandible	0	1022	male	Not Evaluated	69	G3	Stage IVB	T4b	M0	N0
TCGA-HD-7229	Larynx, NOS	0	1027	male	Not Available	60	G3	Stage IVA	T4a	M0	NX
TCGA-DQ-5630	Tongue, NOS	0	1030	male	Not Available	73	G2	Stage III	T3	M0	N1
TCGA-CR-7379	Overlapping lesion of lip, oral cavity and pharynx	0	1036	female	Negative	78	G2	Stage IVA	T4a	M0	N2b
TCGA-CV-7422	Larynx, NOS	1	1037	female	Not Available	60	G3	Stage IVA	T4a	M0	N1
TCGA-CN-6019	Tongue, NOS	0	1038	male	Negative	61	G2	Stage IVA	T4a	M0	N0
TCGA-CX-7219	Floor of mouth, NOS	0	1045	male	Not Available	47	G2	Stage IVA	T4a	M0	N2c
TCGA-CR-6472	Base of tongue, NOS	0	1050	male	Not Available	59	G3	Stage IVB	T2	M0	N3
TCGA-HL-7533	Overlapping lesion of lip, oral cavity and pharynx	0	1057	male	Positive	65	G3	Stage IVA	T2	M0	N2b
TCGA-CN-A497	Larynx, NOS	0	1065	male	Negative	63	G2	Stage IVA	T2	M0	N2c
TCGA-CN-6992	Larynx, NOS	0	1066	male	Negative	61	G2	Stage IVA	T4a	M0	N1
TCGA-CV-A6JE	Mouth, NOS	0	1075	male	Not Available	78	G2	Stage II	T2	M0	N0
TCGA-CR-7401	Tongue, NOS	0	1077	male	Not Available	64	G2	Stage I	T1	M0	N0
TCGA-CV-A45U	Mouth, NOS	1	1079	male	Not Available	59	G1	Stage IVA	T4	M0	N0
TCGA-CV-7407	Floor of mouth, NOS	1	1081	female	Not Available	67	G2	Stage II	T2	M0	N0
TCGA-CR-7369	Overlapping lesion of lip, oral cavity and pharynx	1	1090	male	Not Available	59	G2	Stage IVA	T4a	M0	N0
TCGA-CV-7446	Tongue, NOS	1	1093	male	Not Available	66	G2	Stage II	T2	M0	N0
TCGA-CV-7242	Larynx, NOS	0	1095	female	Not Available	60	G2	Stage III	T3	M0	N0
TCGA-P3-A6SW	Tonsil, NOS	0	1120	male	Not Evaluated	50	G3	Stage IVA	T4	M0	N2b
TCGA-CR-6473	Hypopharynx, NOS	0	1125	male	Not Available	68	G3	Stage IVA	T3	M0	N2b
TCGA-F7-7848	Larynx, NOS	0	1131	male	Not Available	47	G2	Stage IVA	T4a	M0	N1
TCGA-DQ-5625	Tongue, NOS	1	1133	female	Not Available	52	G2	Stage II	T2	M0	N0
TCGA-BA-4077	Tongue, NOS	1	1134	female	Not Available	45	G2	Stage IVB	T4b	M0	N3
TCGA-IQ-A61H	Tongue, NOS	0	1138	male	Not Evaluated	76	G2	Stage II	T2	MX	N0
TCGA-DQ-7592	Tongue, NOS	0	1143	male	Not Available	57	G2	Stage IVA	T4a	M0	N2b
TCGA-IQ-A61E	Tongue, NOS	0	1147	female	Not Evaluated	55	G2	Stage III	T3	MX	N0
TCGA-CR-5249	Tonsil, NOS	0	1152	female	Not Available	35	GX	Stage II	T2	M0	N0
TCGA-CN-4725	Tongue, NOS	0	1157	male	Negative	60	G2	Stage II	T2	M0	N0
TCGA-IQ-7631	Cheek mucosa	0	1172	female	Not Available	60	G1	Stage II	T2	M0	N0
TCGA-CQ-6229	Tongue, NOS	0	1179	male	Not Available	61	G2	Stage III	T2	M0	N1
TCGA-CN-6994	Overlapping lesion of lip, oral cavity and pharynx	0	1183	male	Not Available	67	G2	Stage IVA	T4a	M0	N2b
TCGA-CR-7365	Overlapping lesion of lip, oral cavity and pharynx	0	1191	male	Not Available	60	G2	Stage IVA	T4a	M0	N2b
TCGA-CR-6471	Overlapping lesion of lip, oral cavity and pharynx	1	1202	male	Not Available	58	G2	Stage IVA	T4a	M0	N0
TCGA-CR-7368	Overlapping lesion of lip, oral cavity and pharynx	0	1245	male	Not Available	54	G2	Stage IVA	T4a	M0	N0
TCGA-CQ-6218	Tongue, NOS	0	1253	female	Not Available	52	G2	Stage III	T3	M0	N0
TCGA-BA-7269	Tongue, NOS	0	1273	male	Not Available	61	G1	Stage III	T2	M0	N1
TCGA-CQ-7069	Mouth, NOS	0	1274	female	Not Evaluated	77	G2	Stage II	T2	M0	N0
TCGA-CN-5355	Larynx, NOS	0	1278	male	Not Available	64	G2	Stage IVA	T4a	M0	N0
TCGA-BA-5152	Overlapping lesion of lip, oral cavity and pharynx	0	1288	male	Not Available	56	G2	Stage IVA	T4a	M0	N0
TCGA-CV-6948	Floor of mouth, NOS	1	1289	female	Not Available	79	G2	Stage IVA	T4a	M0	N0
TCGA-CQ-7068	Overlapping lesion of lip, oral cavity and pharynx	0	1309	female	Not Available	80	G2	Stage II	T2	M0	N0
TCGA-CQ-7071	Mouth, NOS	0	1311	female	Not Evaluated	76	G2	Stage IVA	T4a	M0	N1
TCGA-CV-5979	Tongue, NOS	0	1315	male	Not Available	26	G2	Stage III	T3	M0	N1
TCGA-CR-7394	Tongue, NOS	0	1346	male	Negative	70	G2	Stage IVA	T3	M0	N2c
TCGA-CQ-A4C6	Cheek mucosa	0	1353	male	Not Evaluated	63	G2	Stage II	T2	M0	N0
TCGA-UF-A7J9	Larynx, NOS	0	1358	male	Not Evaluated	75	G2	Stage IVA	T4a	M0	N0
TCGA-CN-4739	Larynx, NOS	1	1394	male	Not Available	71	G2	Stage IVA	T4a	M0	N0
TCGA-CV-A45W	Larynx, NOS	1	1398	male	Not Available	75	G2	Stage III	T3	M0	N0
TCGA-CQ-5331	Overlapping lesion of lip, oral cavity and pharynx	0	1399	female	Not Available	73	G2	Stage IVA	T4a	M0	N0
TCGA-CN-5356	Larynx, NOS	0	1409	male	Not Available	56	G2	Stage III	T3	M0	N0
TCGA-CR-7392	Tongue, NOS	0	1425	female	Negative	67	G1	Stage IVA	T3	M0	N2b
TCGA-CQ-6223	Overlapping lesion of lip, oral cavity and pharynx	0	1428	male	Not Available	69	G2	Stage IVA	T4a	M0	N0
TCGA-CR-7386	Overlapping lesion of lip, oral cavity and pharynx	0	1430	male	Not Available	69	G1	Stage IVA	T4a	M0	N1
TCGA-P3-A6SX	Tonsil, NOS	1	1430	male	Not Evaluated	67	G2	Stage IVA	T4	M0	N0
TCGA-CR-7364	Larynx, NOS	0	1435	male	Not Available	66	G2	Stage III	T3	M0	N0
TCGA-CR-7367	Overlapping lesion of lip, oral cavity and pharynx	0	1440	male	Not Available	52	G1	Stage IVB	T4a	M0	N3
TCGA-CN-6016	Tongue, NOS	0	1443	male	Negative	64	G2	Stage IVA	T4a	M0	N1
TCGA-CV-7254	Overlapping lesion of lip, oral cavity and pharynx	1	1459	male	Not Available	55	G3	Stage II	T2	M0	N0
TCGA-CN-6012	Larynx, NOS	0	1460	male	Negative	66	G2	Stage III	T3	M0	N1
TCGA-UF-A71D	Larynx, NOS	0	1461	female	Not Evaluated	54	G2	Stage IVA	T4a	M0	N1
TCGA-CQ-5323	Overlapping lesion of lip, oral cavity and pharynx	0	1466	male	Not Available	82	G2	Stage III	T3	M0	N0
TCGA-CV-A45Z	Larynx, NOS	1	1466	male	Not Available	75	G3	Stage II	T2	M0	N0
TCGA-CR-7404	Tonsil, NOS	0	1472	male	Positive	53	G2	Stage IVA	T3	M0	N2b
TCGA-CV-5976	Tongue, NOS	0	1478	male	Not Available	50	G2	Stage III	T3	M0	N1
TCGA-CN-4722	Larynx, NOS	0	1483	female	Negative	61	G1	Stage II	T2	M0	N0
TCGA-UF-A71E	Floor of mouth, NOS	1	1504	male	Not Evaluated	63	G3	Stage IVA	T4	M0	N0
TCGA-UF-A71B	Gum, NOS	0	1506	male	Not Evaluated	50	G2	Stage IVA	T4a	M0	N1
TCGA-CR-7390	Tongue, NOS	0	1508	male	Negative	67	G2	Stage III	T3	M0	N0
TCGA-CV-7261	Larynx, NOS	0	1512	male	Not Available	57	G2	Stage III	T3	M0	N0
TCGA-CR-6470	Tonsil, NOS	0	1521	male	Not Available	38	G2	Stage IVA	T1	M0	N2c
TCGA-CN-6010	Larynx, NOS	0	1523	male	Negative	53	G2	Stage IVA	T4a	M0	N0
TCGA-CX-A4AQ	Floor of mouth, NOS	0	1555	male	Not Evaluated	56	G3	Stage IVA	T1	M0	N2a
TCGA-P3-A5QE	Base of tongue, NOS	0	1559	male	Not Evaluated	49	G2	Stage III	T1	M0	N1
TCGA-CN-4727	Larynx, NOS	0	1560	male	Negative	56	G2	Stage IVA	T4a	M0	N0
TCGA-CN-6023	Larynx, NOS	0	1584	male	Negative	73	GX	Stage IVA	T4a	M0	N0
TCGA-CN-5373	Floor of mouth, NOS	0	1584	female	Negative	55	G1	Stage II	T2	M0	N0
TCGA-CN-4733	Tongue, NOS	0	1586	male	Negative	61	G3	Stage I	T1	M0	N0
TCGA-CV-7103	Tongue, NOS	1	1591	male	Not Available	49	G2	Stage II	T2	M0	N0
TCGA-CQ-5324	Overlapping lesion of lip, oral cavity and pharynx	0	1593	male	Not Available	59	G2	Stage IVA	T3	M0	N2a
TCGA-CQ-7065	Tongue, NOS	0	1628	male	Not Available	40	G2	Stage II	T2	M0	N0
TCGA-CV-6953	Floor of mouth, NOS	1	1641	female	Not Available	80	G1	Stage III	T3	M0	N0
TCGA-CQ-5327	Tongue, NOS	0	1660	female	Not Available	61	G2	Stage IVA	T3	M0	N2c
TCGA-UF-A719	Floor of mouth, NOS	0	1663	male	Not Evaluated	54	G1	Stage III	T3	M0	N0
TCGA-CR-5248	Tonsil, NOS	0	1663	male	Not Available	53	G3	Stage IVA	T4a	M0	N2c
TCGA-CV-6003	Tongue, NOS	0	1665	female	Not Available	50	G2	Stage II	T2	M0	N0
TCGA-CV-7428	Overlapping lesion of lip, oral cavity and pharynx	1	1671	male	Not Available	47	G2	Stage IVA	T4a	M0	N2a
TCGA-UF-A7JF	Larynx, NOS	0	1686	male	Not Evaluated	80	G2	Stage IVA	T4a	M0	N2b
TCGA-CN-4734	Cheek mucosa	0	1690	male	Negative	70	G2	Stage II	T2	M0	N0
TCGA-CN-4723	Larynx, NOS	0	1699	male	Not Available	67	G2	Stage IVA	T4a	M0	N0
TCGA-CV-7425	Overlapping lesion of lip, oral cavity and pharynx	1	1718	female	Not Available	77	G1	Stage III	T3	M0	N0
TCGA-CQ-6224	Tongue, NOS	0	1721	male	Not Available	52	G3	Stage II	T2	M0	N0
TCGA-CV-A464	Cheek mucosa	0	1722	male	Not Available	48	G2	Stage IVA	T4a	M0	N0
TCGA-CN-4728	Overlapping lesion of lip, oral cavity and pharynx	0	1724	male	Not Available	56	G2	Stage IVA	T2	M0	N2
TCGA-CN-5374	Tonsil, NOS	1	1732	female	Positive	56	G3	Stage IVA	T2	M0	N2
TCGA-CN-4735	Larynx, NOS	0	1737	male	Negative	52	G3	Stage IVA	T3	M0	N2b
TCGA-CV-7406	Base of tongue, NOS	1	1748	male	Not Available	49	GX	Stage II	T2	M0	N0
TCGA-BA-5153	Tonsil, NOS	1	1762	male	Not Available	51	G2	Stage III	T2	M0	N1
TCGA-CR-6467	Tonsil, NOS	0	1777	male	Not Available	59	G3	Stage IVA	T2	M0	N2b
TCGA-DQ-5624	Tongue, NOS	0	1778	female	Not Available	43	G2	Stage IVA	T4a	M0	N1
TCGA-CV-A460	Larynx, NOS	1	1838	male	Not Available	72	G3	Stage IVA	T3	M0	N2b
TCGA-CV-5977	Tongue, NOS	0	1840	male	Not Available	66	G2	Stage III	T3	M0	N1
TCGA-CQ-5330	Tongue, NOS	0	1897	female	Not Available	69	G3	Stage III	T3	M0	N1
TCGA-CV-6436	Tongue, NOS	0	1899	male	Not Available	62	G1	Stage III	T3	M0	N0
TCGA-UF-A718	Larynx, NOS	0	1971	male	Not Evaluated	62	G2	Stage IVA	T4a	M0	N0
TCGA-CV-7089	Larynx, NOS	1	1972	male	Not Available	74	G2	Stage IVA	T4a	M0	N2
TCGA-BA-5558	Overlapping lesion of lip, oral cavity and pharynx	0	1995	male	Not Available	65	G1	Stage IVA	T4a	M0	N1
TCGA-CV-6954	Tongue, NOS	1	2002	male	Not Available	59	G2	Stage IVA	T4a	M0	N1
TCGA-CQ-6222	Tongue, NOS	0	2016	male	Not Available	63	G2	Stage IVA	T3	M0	N2b
TCGA-CV-A461	Larynx, NOS	1	2064	male	Not Available	65	G2	Stage III	T3	M0	N0
TCGA-BA-5559	Tonsil, NOS	1	2083	male	Not Available	71	G3	Stage IVA	T3	M0	N2b
TCGA-CN-5361	Larynx, NOS	1	2120	male	Not Available	80	G2	--	TX	--	NX
TCGA-CQ-7063	Mouth, NOS	0	2133	female	Not Evaluated	59	G1	--	--	--	--
TCGA-CQ-5329	Tongue, NOS	0	2143	female	Not Available	46	G2	Stage III	T3	M0	N1
TCGA-BB-8596	Hypopharynx, NOS	0	2161	female	Not Evaluated	69	G3	Stage IVA	T4	M0	N1
TCGA-CV-7178	Overlapping lesion of lip, oral cavity and pharynx	1	2166	female	Not Available	64	G3	Stage IVA	T4a	M0	N1
TCGA-CN-5360	Larynx, NOS	0	2169	male	Not Available	68	G2	Stage IVA	T4a	M0	N0
TCGA-P3-A5QA	Tongue, NOS	0	2182	male	Not Evaluated	41	G3	Stage II	T2	M0	N0
TCGA-CN-4741	Gum, NOS	0	2239	male	Not Available	75	G2	Stage IVA	T4a	M0	N0
TCGA-UF-A7JA	Cheek mucosa	0	2265	female	Not Evaluated	66	G2	Stage IVA	T4a	M0	N1
TCGA-P3-A6T2	Cheek mucosa	0	2298	male	Not Evaluated	45	G2	Stage II	T2	M0	N0
TCGA-CV-5435	Larynx, NOS	1	2319	male	Not Available	57	G3	Stage IVA	T4a	M0	N0
TCGA-CV-5442	Hard palate	0	2327	female	Not Available	76	G3	Stage IVA	T4a	M0	N2b
TCGA-CV-7235	Floor of mouth, NOS	0	2347	male	Not Available	67	G3	Stage III	T3	M0	N0
TCGA-CQ-7072	Tongue, NOS	0	2359	male	Not Evaluated	51	G3	Stage IVA	T4a	M0	N0
TCGA-CV-5444	Larynx, NOS	0	2437	male	Not Available	64	G3	Stage IVA	T4a	M0	N0
TCGA-CR-5243	Tonsil, NOS	0	2562	male	Not Available	51	G3	Stage IVA	T3	M0	N2b
TCGA-CV-7432	Overlapping lesion of lip, oral cavity and pharynx	1	2570	male	Not Available	79	G1	Stage III	T2	M0	N1
TCGA-CV-5973	Tongue, NOS	0	2641	female	Not Available	62	G3	Stage III	T3	M0	N0
TCGA-CV-A45Y	Larynx, NOS	1	2703	male	Not Available	61	G3	Stage IVA	T4a	M0	N0
TCGA-CV-7411	Overlapping lesion of lip, oral cavity and pharynx	1	2717	female	Not Available	64	G1	Stage IVA	T4a	M0	N0
TCGA-CV-7238	Tongue, NOS	0	2727	female	Not Available	69	G2	Stage II	T2	M0	N0
TCGA-CV-6933	Tongue, NOS	1	2741	male	Not Available	53	G2	Stage IVA	T4a	M0	N0
TCGA-CV-5443	Larynx, NOS	0	2784	male	Not Available	63	G3	Stage III	T3	M0	N1
TCGA-CV-5441	Larynx, NOS	0	2886	male	Not Available	58	G3	Stage IVA	T4a	M0	N1
TCGA-CV-7250	Larynx, NOS	1	2900	male	Not Available	64	G1	Stage III	T3	M0	N0
TCGA-CV-7423	Overlapping lesion of lip, oral cavity and pharynx	1	3059	male	Not Available	65	G1	Stage II	T2	M0	N0
TCGA-BB-4223	Tonsil, NOS	0	3221	male	Not Available	48	G3	Stage IVA	T3	M0	N2b
TCGA-CV-5440	Larynx, NOS	0	3270	male	Not Available	52	G3	Stage IVA	T4a	M0	N2b
TCGA-CV-5434	Larynx, NOS	1	3314	male	Not Available	60	G2	Stage IVA	T4a	M0	N1
TCGA-CV-7091	Overlapping lesion of lip, oral cavity and pharynx	0	3381	male	Not Available	54	G3	Stage I	T1	M0	N0
TCGA-CV-5432	Larynx, NOS	0	3930	male	Not Available	68	G3	Stage III	T3	M0	N0
TCGA-CV-7183	Overlapping lesion of lip, oral cavity and pharynx	0	3981	male	Not Available	53	G1	Stage II	T2	M0	N0
TCGA-CV-5430	Larynx, NOS	0	4241	male	Not Available	61	G3	Stage IVA	T4a	M0	N2b
TCGA-CV-6942	Overlapping lesion of lip, oral cavity and pharynx	0	4282	female	Not Available	73	G3	Stage II	T2	M0	N0
TCGA-CV-7435	Overlapping lesion of lip, oral cavity and pharynx	1	4680	female	Not Available	57	G2	Stage IVA	T4a	M0	N1
TCGA-CV-7427	Overlapping lesion of lip, oral cavity and pharynx	1	4760	female	Not Available	73	G1	Stage II	T2	M0	N0
TCGA-CV-A45T	Tongue, NOS	1	4856	female	Not Available	64	G3	Stage II	T2	M0	N0
TCGA-CV-A45Q	Mouth, NOS	1	5152	female	Not Available	69	G1	Stage IVC	T4a	M0	N1
TCGA-CV-7090	Overlapping lesion of lip, oral cavity and pharynx	0	5252	male	Not Available	39	G2	Stage II	T2	M0	N0
TCGA-CV-A45R	Tongue, NOS	0	5480	male	Not Available	46	G1	Stage III	T3	M0	N1
TCGA-CV-7410	Larynx, NOS	1	6417	male	Not Available	61	GX	Stage II	T2	M0	N0
